# Supplementary material for: A case report of a family with MYH9 gene mutation-related disease in an ethnic minority group and literature review
Source: BMC Med Genomics. 2026 Mar 28;19:73. doi: 10.1186/s12920-026-02347-0 (PMC13151366; doi:10.1186/s12920-026-02347-0)
Supplement: Supplementary file 1 — Supplementary Material 1. [file 12920_2026_2347_MOESM1_ESM.xlsx]

## Sheet: sheet
Patients	SampleID	#Chr	Start	Stop	Ref	Call	Gene Symbol	Transcript	cHGVS	pHGVS	ExIn_ID	Function	Zygosity	A.Depth	A.Ratio
Proband	23S1031106	chr22	36680519	36680520	C	T	MYH9	NM_002473.4	c.5521G>A	p.E1841K | p.Glu1841Lys	EX39	missense	Het	115	0.45
Brother	23S1031107	chr22	36680519	36680520	C	T	MYH9	NM_002473.4	c.5521G>A	p.E1841K | p.Glu1841Lys	EX39	missense	Het	143	0.55
Father	23S1031108	chr22	36680519	36680520	C	T	MYH9	NM_002473.4	c.5521G>A	p.E1841K | p.Glu1841Lys	EX39	missense	Het	87	0.4
