# Supplementary material for: A case report of a family with MYH9 gene mutation-related disease in an ethnic minority group and literature review
Source: BMC Med Genomics. 2026 Mar 28;19:73. doi: 10.1186/s12920-026-02347-0 (PMC13151366; doi:10.1186/s12920-026-02347-0)
Supplement: Supplementary file 3 — Supplementary Material 3. [file 12920_2026_2347_MOESM3_ESM.zip › Father_24B08338407__MYH9_ex39_Forward.seq]

AGCGGTGGCTAGCAGATGAGACTTCCTTGGAGGGAATGGGGTTTACAGTAGGCCCCCAGACCTCTTTTCCAGTTACATAGATGCTCTTTGAGGTGTGTCGCTTCCCTTACCTGAGCCCATTTCCTCATCTGTAAATGGGGCTATTTGCAGTGCCCGTCATAAGAAGCCGGGTACACATAGGTGTCTAGCAAAGGCCTCCCTACGTGATCCCTAGATGCCAGTGAGCCCCGGGGAATGGGTGGTCCTGGTTAGGGCTTGTTGGCCGGACCCTCTGAAGGAGGGTGTTCCCTCTGAGCCACCTTGTCTGTCATGCAGGGAGCGCCAGGCAGCCTGCAAACAGGTGCGTCGGACCGAGAAGAAGCTGAAGGATGTGCTGCTGCAGGTGGATGACGAGCGGAGGAACGCCGAGCAGTACAAGGACCAGGTGTGGGCGCTGGTGGGGCAGTGAGAAGGGCAGCGGGGCTGGGCAGCAGATGGGGTGACAGGCAGA
